# Supplementary material for: Some Preliminary Results to Eradicate Leukemic Cells in Extracorporeal Circulation by Actuating Doxorubicin-Loaded Nanochains of Fe3O4 Nanoparticles
Source: Cells. 2022 Jun 23;11(13):2007. doi: 10.3390/cells11132007 (PMC9265363; doi:10.3390/cells11132007)
Supplement: Supplementary file 1 [file cells-11-02007-s001.zip]

Archive with 1 entries (1 files):
- cells-1683858-supplementary.pdf
